# Supplementary material for: Therapeutic Effect on Swallowing Function and on Hydration Status of a New Liquid Gum-Based Thickener in Independently-Living Older Patients with Oropharyngeal Dysphagia
Source: Nutrients. 2023 Oct 31;15(21):4621. doi: 10.3390/nu15214621 (PMC10647578; doi:10.3390/nu15214621)
Supplement: Supplementary file 1 [file nutrients-15-04621-s001.zip]

Archive with 1 entries (1 files):
- nutrients-2649405-supplementary.pdf
